# Supplementary material for: Amniotic Mesenchymal-Derived Extracellular Vesicles and Their Role in the Prevention of Persistent Post-Breeding Induced Endometritis
Source: Int J Mol Sci. 2023 Mar 8;24(6):5166. doi: 10.3390/ijms24065166 (PMC10049450; doi:10.3390/ijms24065166)
Supplement: Supplementary file 1 [file ijms-24-05166-s001.zip]

Archive with 1 entries (1 files):
- ijms-2139497-supplementary.pdf
